# Supplementary material for: Identification of Salivary Microbiota and Its Association With Host Inflammatory Mediators in Periodontitis
Source: Front Cell Infect Microbiol. 2019 Jun 21;9:216. doi: 10.3389/fcimb.2019.00216 (PMC6598052; doi:10.3389/fcimb.2019.00216)
Supplement: Supplementary Table S1 — Taxonomic differences between saliva samples from patients with periodontitis and healthy controls, reported at phylum, class, order, family, and genus level. Taxa more abundant in saliva samples from patients with periodontitis are highlighted in red and taxa more abundant in healthy controls are highlighted in blue. [file Table_1.XLSX]

## Sheet: Table S1
	Taxa	baseMean	log2FoldChange	lfcSE	stat	pvalue	padj
Phylum	Actinobacteria	3755.18485631723	0.600865530449034	0.179042880192706	3.35598673235325	0.000790823625431036	0.00401976668064257
	Candidatus_Saccharibacteria	2882.99103407291	-0.923583060695826	0.354361521355657	-2.606329990803	0.0091518243678485	0.0219643784828364
	Spirochaetes	526.157682603358	1.46825584881667	0.446395114987701	3.28913959745532	0.00100494167016064	0.00401976668064257
	SR1	188.533395140452	-1.53372529621914	0.551778833467168	-2.77960154176592	0.00544256348390539	0.0163276904517162
	Synergistetes	289.908202171678	2.07003939131946	0.612222169140912	3.38118986155662	0.000721726552744434	0.00401976668064257
	Tenericutes	46.520956389456	1.29680927104009	0.55670806898452	2.32942424097709	0.0198366021123036	0.0396732042246071
Class	Actinobacteria; Actinobacteria	3567.07388868803	0.479525438965008	0.180923224938682	2.65043605721449	0.00803879424642276	0.0241163827392683
	Proteobacteria; Deltaproteobacteria	18.3791441251788	1.55548151502653	0.411130035016083	3.78342952970021	0.000154682134160406	0.00324832481736853
	Tenericutes;Mollicutes	38.6127104777311	1.84346169144536	0.539535651191533	3.41675603340426	0.000633720424870139	0.00443604297409097
	Candidatus_Saccharibacteria; Saccharibacteria_genera_incertae_sedis	3042.70360389496	-1.03311123117439	0.374530918807205	-2.75841373648033	0.0058082632830394	0.0203289214906379
	Spirochaetes; Spirochaetia	482.966113974859	1.44097707600446	0.450108241741	3.20140122391631	0.00136760955199162	0.00717995014795602
	SR1; SR1_genera_incertae_sedis	169.422756014331	-1.63533048560449	0.556735005738325	-2.93735883095003	0.00331020841781068	0.0139028753548049
	Synergistetes; Synergistia	267.29816013728	2.16001778322052	0.629914905603707	3.42906282103354	0.000605669319765169	0.00443604297409097
Order	Proteobacteria; Betaproteobacteria; Burkholderiales	452.437676619494	-1.57338316653062	0.391930624009685	-4.014443042072	5.95863301913677e-05	0.0018471762359324
	Actinobacteria; Actinobacteria; Coriobacteriales	363.251606880089	1.03148979234444	0.364656407933037	2.82866218693695	0.00467430097903286	0.0241505550583365
	Bacteroidetes; Flavobacteriia; Flavobacteriales	1044.7146516727	0.883902210733479	0.298577340656111	2.96037940719527	0.0030726038664287	0.0190501439718579
	Tenericutes; Mollicutes; Mycoplasmatales	40.7099469259933	1.91929530431595	0.547813716443123	3.50355466960131	0.000459092408436963	0.00513933428042723
	Spirochaetes; Spirochaetia; Spirochaetales	482.900438568022	1.37254361531609	0.456915028843759	3.00393624343975	0.00266511167694745	0.0190501439718579
	Synergistetes; Synergistia; Synergistales	266.401892003039	2.23565019922535	0.642026592689455	3.48217694513274	0.000497354930363926	0.00513933428042723
Family	Bacteroidetes; Bacteroidia; Bacteroidales; Bacteroidales_incertae_sedis	25.2152237840934	3.75418677615311	0.909469960574762	4.12788430503033	3.66116228477821e-05	0.00135463004536794
	Proteobacteria; Betaproteobacteria; Burkholderiales; Burkholderiaceae	445.705745177724	-1.56752320531837	0.461816060962619	-3.39425874892916	0.00068814641031136	0.00660884774002431
	Firmicutes; Bacilli; Lactobacillales; Carnobacteriaceae	1057.83317547392	0.784345789985834	0.198047812917948	3.9603860220905	7.48287024158696e-05	0.00138433099469359
	Tenericutes; Mollicutes; Mycoplasmatales; Mycoplasmataceae	42.3703250008554	1.90684604288255	0.563494542541178	3.38396541390319	0.000714470025948574	0.00660884774002431
	Spirochaetes; Spirochaetia; Spirochaetales; Spirochaetaceae	520.613142804268	1.35485033826045	0.471117994240369	2.87581955014266	0.00402980016549833	0.0298205212246877
Genus	Bacteroidetes; Flavobacteriia; Flavobacteriales; Flavobacteriaceae; Capnocytophaga	1157.37786788911	1.38040447597384	0.405387235470351	3.40515032342404	0.000661276417563999	0.0168209327639531
	Firmicutes; Bacilli; Lactobacillales; Carnobacteriaceae; Granulicatella	996.802075336501	0.646214685648114	0.175493325158937	3.68227500996328	0.000231161849872497	0.0101711213943899
	Proteobacteria; Betaproteobacteria; Burkholderiales; Burkholderiaceae; Lautropia	483.426995049878	-1.5889848782846	0.472166522396303	-3.36530610052637	0.000764587852906961	0.0168209327639531
	Tenericutes; Mollicutes; Mycoplasmatales; Mycoplasmataceae; Mycoplasma	44.0464335000899	1.83695590435761	0.573038092106857	3.20564362066015	0.00134760777144946	0.0237178967775104
	Bacteroidetes; Bacteroidia; Bacteroidales; Bacteroidales_incerteae_sedis; Phocaeicola	32.0938046260709	3.84022628356947	0.927377590399441	4.1409522111866	3.45867020649423e-05	0.00304362978171492
