# Supplementary material for: Identification of Salivary Microbiota and Its Association With Host Inflammatory Mediators in Periodontitis
Source: Front Cell Infect Microbiol. 2019 Jun 21;9:216. doi: 10.3389/fcimb.2019.00216 (PMC6598052; doi:10.3389/fcimb.2019.00216)
Supplement: Supplementary Table S2 — Significantly differentially abundant sequence variants in saliva samples from patients with periodontitis compared to healthy controls. [file Table_2.XLSX]

## Sheet: Table S2
ASV_ID	baseMean	log2FoldChange	lfcSE	ASVat	pvalue	padj	Domain	Phylum	Class	Order	Family	Genus	Species
ASV204	19.1254849268605	5.78638119973387	1.52133235358712	3.8034957884714	0.000142668420181245	0.00641285662051127	Bacteria	Bacteroidetes	Bacteroidia	Bacteroidales	Prevotellaceae	NA	NA
ASV290	17.1351043313101	5.70287554125004	1.05257919655156	5.41800138168576	6.02689505697645E-08	0.0000136509173040516	Bacteria	Bacteroidetes	Bacteroidia	Bacteroidales	Bacteroidales_incertae_sedis	NA	NA
ASV192	22.8515270533134	5.37871038863579	1.42580648271365	3.77239860657586	0.000161685678721422	0.00641285662051127	Bacteria	Proteobacteria	Gammaproteobacteria	PaASVeurellales	PaASVeurellaceae	Aggregatibacter	aphrophilus
ASV603	7.24599944516938	4.9145680014935	1.12291749498565	4.37660649463505	0.0000120541309497328	0.00091008688670483	Bacteria	Spirochaetes	Spirochaetia	Spirochaetales	Spirochaetaceae	NA	NA
ASV314	14.04382186482	4.71286272797782	1.17468268940168	4.0120304576705	0.0000601987308886147	0.00389571787036321	Bacteria	Bacteroidetes	Bacteroidia	Bacteroidales	Prevotellaceae	NA	NA
ASV513	7.42021290254681	4.66012111497371	1.43304241581768	3.25190731518906	0.00114633396107153	0.0236040583802456	Bacteria	Firmicutes	Negativicutes	Selenomonadales	Veillonellaceae	NA	NA
ASV352	9.64012460982545	4.5231983418814	1.33054521904884	3.39950741780492	0.000675073486857573	0.0160951731340253	Bacteria	Bacteroidetes	Bacteroidia	Bacteroidales	Porphyromonadaceae	NA	NA
ASV524	4.27125336230499	4.39745639643958	1.23833614813148	3.55110072743567	0.000383623568227467	0.0102224397886496	Bacteria	Firmicutes	CloASVridia	CloASVridiales	Eubacteriaceae	Pseudoramibacter	alactolyticus
ASV400	21.9196748759237	4.04513062074165	1.12907963504833	3.58267964027931	0.000340087587626307	0.00998832224049953	Bacteria	Tenericutes	Mollicutes	Mycoplasmatales	Mycoplasmataceae	Mycoplasma	salivarium
ASV495	11.0747891347839	3.95541966358326	1.08553857562183	3.64373938652293	0.000268705502154102	0.00869454231970059	Bacteria	Firmicutes	CloASVridia	CloASVridiales	Eubacteriaceae	Eubacterium	nodatum
ASV242	16.6045022186195	3.67056167944493	0.976199312320608	3.76005353939384	0.000169876996569835	0.00641285662051127	Bacteria	Firmicutes	CloASVridia	CloASVridiales	CloASVridiales_Incertae_Sedis_XIII	Eubacterium	saphenum
ASV681	3.40950702577381	3.43285793651026	1.04907067030069	3.27228473132924	0.00106682078616747	0.0230128483873269	Bacteria	Spirochaetes	Spirochaetia	Spirochaetales	Spirochaetaceae	Treponema	parvum
ASV122	68.5524549809091	2.98339879927062	0.937774404611485	3.18136087378779	0.00146584910030627	0.0276679017682809	Bacteria	SynergiASVetes	SynergiASVia	SynergiASVales	SynergiASVaceae	NA	NA
ASV94	81.0736185358625	2.74912241626342	0.602335871420492	4.56410210100911	5.01636627282744E-06	0.000568103480397708	Bacteria	Bacteroidetes	Bacteroidia	Bacteroidales	Porphyromonadaceae	Tannerella	forsythia
ASV131	57.214671257404	2.58586967790231	0.654984001868109	3.9479890661864	0.0000788104030656401	0.00446263907359187	Bacteria	SynergiASVetes	SynergiASVia	SynergiASVales	SynergiASVaceae	NA	NA
ASV116	62.1661828234712	2.4758407119447	0.744577987704702	3.32515969156828	0.000883679049892757	0.0200153304800709	Bacteria	Firmicutes	CloASVridia	CloASVridiales	PeptoASVreptococcaceae	Filifactor	alocis
ASV11	1710.03409351321	2.20577715866373	0.447213031152592	4.93227389411894	8.12778381619671E-07	0.00012272953562457	Bacteria	Firmicutes	Bacilli	Lactobacillales	ASVreptococcaceae	ASVreptococcus	mitis/parasanguinis
ASV83	210.064928136135	2.18318468365962	0.68060684886844	3.20770307746584	0.00133799559336997	0.0263526958172433	Bacteria	Fusobacteria	Fusobacteriia	Fusobacteriales	Fusobacteriaceae	Fusobacterium	nucleatum/periodonticum
ASV298	19.890482257107	1.87014851796628	0.523397555127005	3.57309372129658	0.000352788423505502	0.00998832224049953	Bacteria	Firmicutes	CloASVridia	CloASVridiales	NA	NA	NA
ASV133	99.5025265781903	1.62606769668124	0.527103247952547	3.0849130658888	0.00203611657600043	0.0368944323571278	Bacteria	Firmicutes	CloASVridia	CloASVridiales	CloASVridiales_Incertae_Sedis_XI	Parvimonas	micra
ASV16	951.458119006614	0.912155468542977	0.163147826606859	5.59097529837783	2.25797705070035E-08	0.0000102286360396726	Bacteria	Firmicutes	Bacilli	Lactobacillales	Carnobacteriaceae	Granulicatella	adiacens/para-adiacens
ASV1	6023.0430983467	-0.613574047741455	0.139392622062781	-4.40176846278928	0.0000107372105369335	0.00091008688670483	Bacteria	Firmicutes	Bacilli	Lactobacillales	ASVreptococcaceae	ASVreptococcus	dentisani/infantis/mitis/oligofermentans/oralis/pneumoniae/pseudopneumoniae/sanguinis/tigurinus
ASV20	891.398566821696	-1.13233380986815	0.374312093031367	-3.02510613722882	0.00248545889445927	0.0433043415073095	Bacteria	Proteobacteria	Epsilonproteobacteria	Campylobacterales	Campylobacteraceae	Campylobacter	concisus
ASV120	60.3978513486053	-2.69160626056588	0.728134232406757	-3.69657975242987	0.000218523632155978	0.00761470810512754	Bacteria	Firmicutes	Bacilli	Lactobacillales	Carnobacteriaceae	Granulicatella	elegans
ASV119	57.6302491470571	-3.42222912519587	0.980141589301097	-3.49156607836235	0.000480197670094547	0.0120849746973794	Bacteria	Firmicutes	Negativicutes	Selenomonadales	Veillonellaceae	NA	NA
ASV144	53.2869098856879	-4.69630500978249	1.22951851761117	-3.81962934475108	0.00013365236062598	0.00641285662051127	Bacteria	Bacteroidetes	Bacteroidia	Bacteroidales	Prevotellaceae	NA	NA
