# Supplementary material for: Identification of Salivary Microbiota and Its Association With Host Inflammatory Mediators in Periodontitis
Source: Front Cell Infect Microbiol. 2019 Jun 21;9:216. doi: 10.3389/fcimb.2019.00216 (PMC6598052; doi:10.3389/fcimb.2019.00216)
Supplement: Supplementary Table S3 — The 20 sequence variants with the highest variable importance scores in the random forest classification. [file Table_3.XLSX]

## Sheet: Table S3
ASV_ID	MeanDecreaseGini	log2FoldChange	Domain	Phylum	Class	Order	Family	Genus	Species
ASV314	0.353928474837393	5.34660270657044	Bacteria	Bacteroidetes	Bacteroidia	Bacteroidales	Prevotellaceae	Prevotella	NA
ASV290	0.464643873386551	4.95606733718268	Bacteria	Bacteroidetes	Bacteroidia	Bacteroidales	Bacteroidales_incertae_sedis	Phocaeicola	NA
ASV195	0.34017134406636	2.87381384261455	Bacteria	Spirochaetes	Spirochaetia	Spirochaetales	Spirochaetaceae	Treponema	socranskii
ASV131	1.08036451144784	2.65357410039847	Bacteria	SynergiASVetes	SynergiASVia	SynergiASVales	SynergiASVaceae	Fretibacterium	NA
ASV122	0.41533746780094	2.60893409854715	Bacteria	SynergiASVetes	SynergiASVia	SynergiASVales	SynergiASVaceae	Fretibacterium	NA
ASV242	0.468783975616265	2.57812673318715	Bacteria	Firmicutes	CloASVridia	CloASVridiales	CloASVridiales_Incertae_Sedis_XIII	Eubacterium	saphenum
ASV75	0.379059885857355	2.48700871652999	Bacteria	Bacteroidetes	Bacteroidia	Bacteroidales	Porphyromonadaceae	Porphyromonas	gingivalis
ASV94	1.14388043153745	2.37866317458468	Bacteria	Bacteroidetes	Bacteroidia	Bacteroidales	Porphyromonadaceae	Tannerella	forsythia
ASV298	0.454982098928521	2.23291630392868	Bacteria	Firmicutes	CloASVridia	CloASVridiales	NA	NA	NA
ASV116	0.450140160121467	1.96909603956124	Bacteria	Firmicutes	CloASVridia	CloASVridiales	PeptoASVreptococcaceae	Filifactor	alocis
ASV11	0.364490731184369	1.9591484037526	Bacteria	Firmicutes	Bacilli	Lactobacillales	ASVreptococcaceae	ASVreptococcus	mitis/parasanguinis
ASV133	0.346912549528165	1.40310092971502	Bacteria	Firmicutes	CloASVridia	CloASVridiales	CloASVridiales_Incertae_Sedis_XI	Parvimonas	micra
ASV41	0.480513416757467	1.19047468508317	Bacteria	Fusobacteria	Fusobacteriia	Fusobacteriales	Fusobacteriaceae	Fusobacterium	nucleatum
ASV149	0.315592713333493	-0.60204742674934	Bacteria	Bacteroidetes	Bacteroidia	Bacteroidales	Prevotellaceae	Prevotella	NA
ASV219	0.324731592210002	-0.770786210685654	Bacteria	Firmicutes	Negativicutes	Selenomonadales	Veillonellaceae	Selenomonas	noxia
ASV20	0.54546302100243	-0.827859164479917	Bacteria	Proteobacteria	Epsilonproteobacteria	Campylobacterales	Campylobacteraceae	Campylobacter	concisus
ASV10	0.362403223990765	-0.984076086679475	Bacteria	Firmicutes	Negativicutes	Selenomonadales	Veillonellaceae	Veillonella	rogosae
ASV70	0.466469861999924	-1.15658195138611	Bacteria	Candidatus_Saccharibacteria	Saccharibacteria_genera_incertae_sedis	NA	NA	NA	NA
ASV142	0.381443491169594	-1.54355523571454	Bacteria	Firmicutes	Bacilli	Bacillales	Bacillales_Incertae_Sedis_XI	Gemella	morbillorum
ASV119	0.321840259563894	-3.45268287536505	Bacteria	Firmicutes	Negativicutes	Selenomonadales	Veillonellaceae	Veillonella	NA
